# Supplementary material for: Convalescent COVID-19 Patients Without Comorbidities Display Similar Immunophenotypes Over Time Despite Divergent Disease Severities
Source: Front Immunol. 2021 Aug 19;12:601080. doi: 10.3389/fimmu.2021.601080 (PMC8634761; doi:10.3389/fimmu.2021.601080)
Supplement: Supplementary Table 2 — Quantitative assessment of individual COVID-19 symptoms for patient characterization. [file Table_2.xlsx]

## Sheet: Sheet1
Patient number	chest pain	sore throat	headache	body aches	cough	dyspnea	fever	cold	diarrhea	ageusia	anosmia	loose of weight	sweat	nausea	fatigue
1	0	0	0	0	0	0	0	0	0	0	0	0	0	0	0
2	0	0	0	0	0	0	0	0	0	0	0	0	0	0	0
3	1	1	3	3	1	1	0	1	0	3	3	0	0	0	1
4	0	0	1	0	0	0	0	0	0	0	0	0	0	0	0
5	1	1	1	1	2	1	3	0	0	3	3	0	0	2	3
6	0	0	0	0	0	0	1	1	0	2	3	1	0	0	-
7	1	2	2	2	1	1	1	0	0	3	3	0	0	0	1
8	-	-	-	-	-	-	-	-	-	-	-	-	-	-	-
9	1	0	1	2	3	3	3	2	2	1	3	2	1	1	2
10	2	2	2	2	-	3	0	0	0	3	3	0	0	0	1
11	1	0	3	3	0	2	2	3	3	3	3	0	2	0	2
13	1	1	1	1	3	3	3	0	0	3	3	3	3	0	1
14	0	1	2	0	1	0	0	1	0	3	3	0	0	0	1
15	1	0	1	0	1	0	1	0	0	1	1	-	-	1	1
16	0	0	2	2	1	2	3	0	0	0	0	2	2	0	3
17	1	0	0	0	1	3	3	0	1	3	3	2	3	0	3
19	-	-	-	-	-	-	-	-	-	-	-	-	-	-	-
21	0	0	0	0	0	0	0	0	0	0	0	0	0	0	0
23
24	1	1	1	1	0	1	0	1	2	3	3	0	0	1	2
25	1	0	0	0	2	0	0	0	2	3	3	0	0	0	0
26	0	0	2	2	0	1	1	1	1	3	3	2	1	0	1
27	-	-	-	-	-	-	-	-	-	-	-	-	-	-	-
28	-	-	-	-	-	-	-	-	-	-	-	-	-	-	-
29	0	1	1	0	2	0	1	1	1	0	0	0	0	0	0
30	0	1	3	3	3	0	1	3	0	3	3	0	1	0	0
31	0	1	2	2	0	1	0	3	0	2	1	0	1	0	1
32	0	1	0	2	1	0	2	1	0	1	0	0	0	0	0
33	0	0	1	3	1	0	0	2	0	3	3	0	0	0	1
34	0	0	0	0	0	0	0	0	0	0	0	0	0	0	0
35	1	0	1	0	1	1	1	1	1	3	3	0	3	0	3
36	0	0	1	0	1	1	0	3	0	3	3	0	0	0	1
37	3	3	1	3	3	3	3	2	0	0	0	0	0	0	0
38	0	1	1	0	1	0	1	0	1	0	0	1	0	0	1
39	0	0	1	1	1	0	2	0	0	0	0	0	0	0	2
40	0	0	2	3	1	1	3	0	3	3	3	2	3	0	2
41	0	1	1	2	2	0	2	1	0	2	3	0	0	0	-
42	0	0	1	1	1	1	1	0	0	0	0	0	1	0	1
43	0	1	1	1	1	0	0	0	0	0	0	0	1	0	-
44	3	1	0	0	2	2	2	0	1	3	3	1	1	1	3
45	0	0	0	1	1	0	0	0	1	1	0	0	2	1	1
46	0	0	3	3	1	1	3	0	0	3	3	0	2	0	-
47	0	3	2	1	3	3	3	1	0	3	3	1	1	0	2
48	3	3	3	3	1	0	3	0	0	3	3	0	0	2	3
49	0	0	3	3	1	0	1	0	0	0	0	2	1	0	3
50	0	1	1	0	-	0	0	1	0	3	3	0	0	0	-
51	0	0	0	0	1	0	0	0	0	0	0	0	0	0	1
52	0	0	2	0	0	1	1	2	1	3	3	1	0	0	1
54	2	0	2	2	0	0	2	0	0	0	0	1	1	0	3
55	0	1	2	2	0	0	1	1	0	0	0	0	1	0	2
60	-	-	-	-	-	-	-	-	-	-	-	-	-	-	-
62	-	-	-	-	-	-	-	-	-	-	-	-	-	-	-
63	-	-	-	-	-	-	-	-	-	-	-	-	-	-	-
64	1	1	0	0	1	0	1	0	0	2	2	1	2	0	3
65	0	0	1	2	0	1	0	3	2	0	0	2	1	0	3
66	0	0	3	0	1	0	1	0	0	0	0	1	1	0	0
67	0	0	0	1	1	0	3	0	1	1	0	1	2	0	1
68	0	1	3	3	0	0	3	0	0	3	3	2	1	0	3
69	0	1	1	1	2	0	1	0	1	1	2	1	1	1	2
70	3	3	3	3	2	0	1	3	3	3	3	0	0	0	-
72	0	0	2	2	1	0	3	0	1	0	0	1	3	0	2
75	3	2	3	3	2	3	3	3	3	3	3	0	3	2	2
76	-	-	-	-	-	-	-	-	-	-	-	-	-	-	-
77	0	0	0	0	1	0	0	2	0	0	0	0	0	0	0
82	0	0	2	2	0	1	0	2	2	1	0	0	0	0
89	2	2	2	2	1	0	0	1	1	3	3	0	2	1	-
113	-	-	-	-	-	-	-	-	-	-	-	-	-	-	-
124	0	1	1	3	2	0	1	3	0	3	0	1	3	2	3
127	-	-	-	-	-	-	-	-	-	-	-	-	-	-	-
138	0	0	0	0	2	1	3	0	2	0	0	2	1	2	1
176	0	0	3	3	0	2	3	0	0	0	0	2	2	0	3
183	-	-	-	-	-	-	-	-	-	-	-	-	-	-	-
184	-	-	-	-	-	-	-	-	-	-	-	-	-	-	-
189	1	0	3	1	3	2	3	0	0	2	2	2	1	0	3
