# Supplementary material for: Convalescent COVID-19 Patients Without Comorbidities Display Similar Immunophenotypes Over Time Despite Divergent Disease Severities
Source: Front Immunol. 2021 Aug 19;12:601080. doi: 10.3389/fimmu.2021.601080 (PMC8634761; doi:10.3389/fimmu.2021.601080)
Supplement: Supplementary Table 3 — Differentially expressed genes for the comparison of severely versus mildly affected COVID-19 patients two weeks after infection. [file Table_3.xlsx]

## Sheet: result_DEGs_sequencing_facility
Gene	baseMean	log2FoldChange	lfcSE	stat	pvalue	padj			Sample	Total reads	Mapped reads [%]
RGS16	152.155	-4.02734	0.289917	-13.8913	7.14763e-44	6.35139e-40			Memory T cells
CISH	30.5613	-3.34471	0.553697	-6.04069	1.53461e-09	1.51517e-06			m29-CD3posCD45RAneg	2810070	91.33
MKI67	38.6231	-2.64313	0.551822	-4.78983	1.66925e-06	0.000824051				2854711	91.33
FAM43A	32.0297	-2.18759	0.560974	-3.89962	9.6342e-05	0.026753				3267754	91.69
TK1	31.9461	-2.17948	0.507975	-4.29052	1.78253e-05	0.00688675			m42-CD3posCD45RAneg	2968910	91.29
CLSPN	22.9853	-2.1139	0.57666	-3.66576	0.000246607	0.0476379				3026924	91.49
LMNA	238.825	-2.07266	0.533796	-3.88288	0.000103228	0.0271247				2993523	91.54
IFI27	51.116	-2.06616	0.500754	-4.12609	3.68977e-05	0.0126105			m43-CD3posCD45RAneg	2443567	91.44
H3C2	23.9833	-1.98338	0.544278	-3.64405	0.000268382	0.0496843				2872223	91.41
OASL	49.6043	-1.8657	0.3831	-4.87001	1.11594e-06	0.00058331				2810199	91.56
TYMS	33.5705	-1.82913	0.484354	-3.77643	0.000159091	0.033453			s10-CD3posCD45RAneg	2693664	91.48
CXCR3	211.997	-1.82467	0.237114	-7.69535	1.41112e-14	6.26962e-11				2983159	91.24
SMAD7	106.55	-1.74019	0.327835	-5.30815	1.10746e-07	7.1873e-05				2894846	91.37
PLEKHF1	123.61	-1.61586	0.349481	-4.62359	3.7716e-06	0.00176392			s11-CD3posCD45RAneg	2809106	91.42
DUSP4	390.679	-1.49386	0.200607	-7.44672	9.56902e-14	2.83434e-10				4007730	91.17
CDKN1A	304.454	-1.43447	0.259507	-5.52766	3.24524e-08	2.88372e-05				3053469	91.57
PIM1	187.221	-1.40238	0.264396	-5.30409	1.13237e-07	7.1873e-05
RGCC	608.897	-1.35268	0.220161	-6.14404	8.04486e-10	8.93583e-07
GADD45A	297.241	-1.30878	0.197634	-6.62226	3.53737e-11	6.28662e-08
SOCS1	229.224	-1.28648	0.20052	-6.41574	1.40144e-10	1.77902e-07
CKS2	55.7985	-1.27058	0.341383	-3.72187	0.000197751	0.0390492
SKIL	89.5732	-1.24675	0.328078	-3.80018	0.000144593	0.0313379
PCNA	93.9573	-1.24622	0.306295	-4.06869	4.72775e-05	0.0150039
RGS1	366.535	-1.22908	0.186699	-6.58321	4.60411e-11	6.81869e-08
PLK3	200.513	-1.20978	0.233661	-5.17749	2.24895e-07	0.000133228
ZFP36	497.327	-1.1293	0.206696	-5.4636	4.66583e-08	3.76914e-05
TUBA4A	409.177	-1.12251	0.250345	-4.48385	7.3307e-06	0.00310193
PDE4B	224.333	-1.10904	0.247161	-4.48713	7.21885e-06	0.00310193
STMN1	151.068	-1.08178	0.282345	-3.8314	0.000127418	0.0297956
SAMSN1	266.834	-1.05063	0.214628	-4.89514	9.82333e-07	0.000545563
BHLHE40	106.246	-1.04362	0.273566	-3.81487	0.000136256	0.0302692
NACA3P	117.493	1.0135	0.254593	3.98088	6.86595e-05	0.0203369
GABPB1-AS1	115.508	1.06289	0.282812	3.75831	0.000171067	0.0345477
KANSL1-AS1	110.92	2.0216	0.284099	7.11581	1.1126e-12	2.47164e-09
